# Supplementary material for: Isolation and Genomic Analysis of 3-Chlorobenzoate-Degrading Bacteria from Soil
Source: Microorganisms. 2023 Jun 28;11(7):1684. doi: 10.3390/microorganisms11071684 (PMC10383586; doi:10.3390/microorganisms11071684)
Supplement: Supplementary file 1 [file microorganisms-11-01684-s001.zip]

Archive with 1 entries (1 files):
- microorganisms-2413234-supplementary.pdf
